# Supplementary material for: Iron regulatory proteins 1 and 2 have opposing roles in regulating inflammation in bacterial orchitis
Source: JCI Insight. 2024 Feb 1;9(5):e175845. doi: 10.1172/jci.insight.175845 (PMC11143929; doi:10.1172/jci.insight.175845)
Supplement: Supporting data values [file jciinsight-9-175845-s045.xlsx]

## Sheet: Figure 1C
qPCR-Data of Tnf, IL-1b, Il-6 and Il-10
											Tnf-a
	WT																								Mean	SEM
Sham	1.7	0.6	0.7	1.5	1	1	1.3	0.8	1	1	0.7	1.4													1.05833	0.100347
UPEC	7.79	20.89	4.57	4.87	0.9	0.92	5.42	0.98	21.58	1.77	5	14.4	33.8	4.1	1.5	1.6	2.5	11.9	1.5	4.3	20.8	2.4	9.6	24.6	8.65375	1.87757
	Irp1-/-
Sham	0.6	1.53	0.3	0.6	0.2	1.4	1.4	0.8	0.4	0.5															0.773	0.155835
UPEC	1.6	1.8	2	4.8	1.1	2	2.2	3.4	2.8	3.5	2.4	2.2	5.1												2.68462	0.33452
	Irp2-/-
Sham	7.5	9.6	0.9	1.9	0.6																				4.1	1.8593
UPEC	3.25	18.49	11.96	1.8	8.22	4.4	13.3	6.1	1	5.7	1														6.83818	1.70527
											IL-1b
	WT
Sham	2.3	0.4	1	1	1.5	0.7	0.7	1.3	0.9	1.1	0.9	1.1	1	0.6	1.7										1.08	0.122746
UPEC	28.5	25.8	2.3	1.1	3.9	0.7	15.3	1.3	6.4	10.2	34.4	9.3	3.6	18.5	4.6	5	2.1	1.4	7	2.5	43.3	54.8			12.8182	3.24901
	Irp1-/-
Sham	0.8	0.72	1.3	1.9	1.5	1.3	1.7	1.2	1	1.1															1.252	0.118479
UPEC	0.8	0.8	1.9	11.6	2.1	6.6	4.7	10.4	1	0.9	1.4	2.6													3.73333	1.10422
	Irp2-/-
Sham	9.1	3.2	0.9	1.1	1																				3.06	1.56927
UPEC	1.5	24.6	12.6	1	6.6	3.1	10.1	14	0.3	11.3	8.3	1.1													7.875	2.08174
											IL-6
	WT
Sham	1.78	0.56	1.4	0.7	1	1	1	1																	1.055	0.135475
UPEC	17.48	14.27	5.28	5.39	6.4	2.2	4.9	6.2	1.8	7.3	1.7	17.1	1.9	10	15.5										7.828	1.4653
	Irp1-/-
Sham	0.4	0.3	0.5	1.1	1.5	1.2	0.7																		0.814286	0.172418
UPEC	1	1.9	4.9	2.2	2.5	1.5																			2.33333	0.556577
	Irp2-/-
Sham	2.1	2	1.6	0.3	1.4																				1.48	0.321559
UPEC	4.6	10.8	4.8	3.1	1.9	3.6	2.7																		4.5	1.11867
											IL-10
	WT
Sham	1.5	0.7	1	1	1.6	0.6	1.6	0.6	1	1	0.5	1.9													1.08333	0.133617
UPEC	3.52	3.89	2.54	1.63	2.5	6.8	1.4	3.8	2.8	3.1	2.5	3.4	0.7	4.2	2.9	4.3	4.1	4.8	14.8	20.2					4.694	1.04134
	Irp1-/-
Sham	1.2	0.3	1.4	0.8																					0.925	0.242813
UPEC	2.3	2.3	1.4	1.4	1.2	1.6	1.4	1.4	2.7																1.74444	0.179591
	Irp2-/-
Sham	2.3	0.7	0.9	1.2																					1.275	0.35678
UPEC	5.6	5.1	0.9	3	7.4	10.7	14	6.9	7.3																6.76667	1.29765

## Sheet: Figure 2 B
WB quantification p-ERK, p-p38, p-p65
											p-ERK MAPK/Total ERK MAPK
	WT						Mean	SEM
Sham	1.00535	0.994648	0.02	1.98	1.27	0.73	1	0.262
UPEC	2.50942	2.18114	1.51	4.08	0.53	0.75	1.93	0.534
	Irp1-/-
Sham	0.76	1.29	0.98	0.53			0.89	0.162
UPEC	1.13	0.63	0.23	1.62			0.903	0.302
	Irp2-/-
Sham	2.28	1.56	0.85	0.53			1.31	0.39
UPEC	0.74	0.94	1.45	1.39			1.13	0.173
											p-P38 MAPK/P38 MAPK
	WT						Mean	SEM
Sham	1.09421	0.905789	1.07	0.93	0.65	1.35	1	0.816
UPEC	0.711995	1.08588	1.04	0.67	0.82	0.57	0.0953	0.0848
	Irp1-/-
Sham	1.26	0.88	0.87	0.99			1	0.743
UPEC	0.98	0.63	0.62	0.74			0.0908	0.0837
	Irp2-/-
Sham	1.93	1.03	0.83	0.96			1.19	0.745
UPEC	1.35	0.64	0.52	0.47			0.251	0.205
											p-NFKbP65/NFKBP65
	WT						Mean	SEM
Sham	0.767493	1.23251	0.86	1.14	1.5	0.5	1	0.147
UPEC	1.00325	1.82427	0.84	0.45	0.56		0.936	0.243
	Irp1-/-
Sham	1.97	2.27	0.78	1.48			1.63	0.325
UPEC	2.43	2.69	0.55	0.95			1.66	0.531
	Irp2-/-
Sham	0.99	0.62	0.96	0.96			0.883	0.0878
UPEC	1.04	2.44	3.12	0.99			1.9	0.528
											IL-10

## Sheet: Figure 2 D
WB quantification p-ERK, BMDMs
				p-ERK MAPK/Total ERK MAPK
WT										Mean	SEM
Control	2.45574	2.37988	1.00952	0.947565	0.500095	0.4728	0.519559	0.408514	0.306325	1	0.27928
LPS (40 min)	2.49888	2.2	2.01003	1.17008	1.5441	5.8083	3.20318	5.03777	6.74216	3.35717	0.66953
Irp1-/-
Control	0.715716	0.623545	0.969213	2.07128	0.646972	1.32268	1.04617	0.23888	1.18796	0.980268	0.175323
LPS (40 min)	0.36987	0.462357	2.1589	4.19383	2.73885	1.73126	2.54247	2.40397	2.17325	2.08608	0.389064
Irp2-/-
Control	5.01023	4.83898	4.3799	4.02098	7.78652	1.90923	5.0746	1.61216	1.78789	4.04672	0.669874
LPS (40 min)	2.63893	2.43466	3.94361	6.08514	2.6161	3.95846	7.32694	4.78564	4.91186	4.30015	0.556241

## Sheet: Figure 2E
WB quantification p-p38, BMDMs
				p-P38 MAPK/P38 MAPK
WT							Mean	SEM
Control	1.0208	0.064062	0.144541	0.387594	0.462935		0.415987	0.168277
LPS (40 min)	2.70827	2.04725	0.638951	0.336247	1.43425		1.43299	0.438007
Irp1-/-
Control	1.99708	0.650596	1.77025	1.11836	0.200128	1.43527	1.19528	0.278328
LPS (40 min)	2.12452	1.83195	2.04094	1.8182	0.676727	2.74809	1.87341	0.276466
Irp2-/-
Control	0.674094	0.937183	0.552242	0.250205	0.752013	1.45162	0.769559	0.165296
LPS (40 min)	2.09614	1.38992	1.01323	1.00584	0.2	2.17295	1.31302	0.304506

## Sheet: Figure 3 A
	Flow Cytometry Data all CD45 + cells
		P1/Single Cells/Single Cells/live cells/CD45+ | Count
		WT		Irp1-/-		Irp2-/-
		Sham	UPEC	Sham	UPEC	Sham	UPEC
		3.11025	3.29557	2.9284	3.37822	3.51375	3.45515
		3.32634	3.39463	3.61711	3.65108	3.51825	3.49304
		2.8704	3.05538	3.4603	3.96923	3.59956	3.59195
		2.79099	3.42586	3.51865	3.71206	3.41913	3.54233
		3.56478	3.86776	3.65858	3.22814	3.45117	3.83525
		3.28194	3.47813	3.5977	3.35199	3.68251	3.88857
		3.41913	3.40705		3.13001	3.58939	4.31296
		3.41597	3.36267		3.97832		3.5807
		3.0306	3.66567				4.42001
		3.1116	3.57588
			3.84813
			3.76238
	Mean	0.6067	1.502	1.115	0.975	1.314	3.648
	SEM	0.1007	0.2307	0.2039	0.2518	0.1846	0.7977

## Sheet: Figure 3 B
	Flow Cytometry Data all Macrophages F4/80 CD11b + cells
	P1/Single Cells/Single Cells/live cells/CD45+/Ly6G+ Ly6Cneg./CD11b+ Ly6Gneg./CD11b+ F480+ | Count
	WT		Irp1-/-		Irp2-/-
	Sham	UPEC	Sham	UPEC	Sham	UPEC
	2.62325	2.66464	2.62221	2.902	3.0607	3.10517
	2.67578	3.02366	2.93802	3.055	3.0103	3.14737
	3.16554	2.84942	2.81954	3.26221	3.2465	3.50542
	2.52504	2.90417	2.88986	3.2615	3.0983	3.4764
	2.36173	2.89818	3.29181	3.29907	3.22063	3.98484
	3.04376	2.83696	3.2887	2.716	3.20058	3.30103
	2.95279	2.4456		2.7356	3.21854	4.10799
	3.19173	3.35064		2.70501
	3.09795	2.9652		3.33686
	2.66087	3.36229
	2.72509	3.3296
		3.5523
Mean	2.82	3.015	2.975	3.03	3.151	3.518
SEM	0.08493	0.09356	0.1089	0.08991	0.03509	0.1482

## Sheet: Figure 3 D
		Flow Cytometry Data all Macrophage subpopulations
	P1/Single Cells/Single Cells/live cells/CD45+/Ly6G+ Ly6Cneg./CD11b+ Ly6Gneg./CD11b+ F480+/F480+ MHC-II+ | Count							P1/Single Cells/Single Cells/live cells/CD45+/Ly6G+ Ly6Cneg./CD11b+ Ly6Gneg./CD11b+ F480+/F480+ CD206+ | Count
															P1/Single Cells/Single Cells/live cells/CD45+/Ly6C+/Ly6C+ | Freq. of CD45+
	WT		Irp1-/-		Irp2-/-			WT		Irp1-/-		Irp2-/-			WT		Irp1-/-		Irp2-/-
	Sham	UPEC	Sham	UPEC	Sham	UPEC		Sham	UPEC	Sham	UPEC	Sham	UPEC		Sham	UPEC	Sham	UPEC	Sham	UPEC
	2.25285	2.47567	2.18752	2.58883	2.94547	2.96802		2.33244	2.42813	2.14613	2.49969	2.87737	2.84323		0.269513	1.00432	0.451786	0.795185	0.389166	1.03342
	2.33244	2.67394	2.82086	2.73799	2.85552	3.04139		2.32634	2.49693	2.14301	2.75051	2.78888	2.77159		0.552668	0.725912	0.173186	0.593286	0.222716	1.08991
	1.98227	2.24551	2.29885	3.077	3.09132	2.95424		2.4133	2.04139	1.94939	2.97681		2.85974		0.33646	0.836957	0.526339	0.61066	0.330414	0.663701
	1.85733	3.17114	2.48001	3.13893	2.87679	3.42308		2.17026	2.41996	2.16732	2.73799		2.69984		0.209515	0.883661	0.451786	0.621176	0.127105	1.03743
	2.76641	2.57403		3.1284	2.92273	3.36286		1.90849	2.4216		3.07664				0.531479	0.907411		0.482874	0.290035	0.550228
	2.44716	2.62634		2.58546	3.04805	3.87708		2.3784	2.44091		2.17609				0.525045	1.0086			0.324282	0.802774
	2.8293	3.46464		2.49693	3.06408	3.2014		2.46982	2.44716		2.43136				0.531479	0.929419				0.711807
	2.37658	2.62118		2.56229		3.53058									0.562293	1.29667
	2.65418	2.52114		3.1209											0.820858	0.968016
		2.84136													0.190332	1.09691
		3.10243														1.26245
		3.18298
		3.18298
		3.34163
Mean	2.389	2.859	2.447	2.826	2.972	3.295		2.286	2.385	2.101	2.664	2.833	2.794		0.453	0.9636	0.4008	0.6623	0.2806	0.8413
SEM	0.1106	0.1003	0.1385	0.09421	0.03594	0.1127		0.07208	0.05815	0.05098	0.1195	0.04425	0.03664		0.06238	0.0556	0.07787	0.05839	0.03794	0.08043

## Sheet: Figure 4B
	Flow Cytometry Data Ly6G + cells
	P1/Single Cells/Single Cells/live cells/CD45+/Ly6G+ Ly6Cneg./Ly6G+ | Count
	WT		Irp1-/-		Irp2-/-
	Sham	UPEC	Sham	UPEC	Sham	UPEC
	1.53148	2.15229	1.76343	2.0086	1.53148	2.12057
	1.34242	2.57634	1.61278	3.12352	1.47712	2.34044
	1.50515	2.11727	1.44716	2.36173	1.5682	2.72835
	1.54407	2.19033	1.50515	1.88081	1.79239	2.4014
	1.57978	3.67265	1.87506	2.64542	1.79239	2.60314
	2.3784	2.5172	1.54407	1.5563	1.6721	3.32366
	2.0086	2.69461			1.81291	3.88036
	2.57978	1.54407				2.28103
	1.4624	3.22814				4.0114
	1.57978	2.74819
	1.04139	2.86629
		3.16346
		2.94841
Mean	1.687	2.648	1.625	2.091	1.664	2.854
SEM	0.137	0.1557	0.06693	0.1894	0.05275	0.2365

## Sheet: Figure 5
qPCR-Data of Ccl2 and Cxcl2
											Ccl2
	WT																						Mean	SEM
Sham	0.3	0.5	0.3	1.8	0.5	1.4	0.7	0.7	1.5	1	1.1	0.9											0.891667	0.140053
UPEC	2.7	2.3	1.6	1		2.5		1.7	3.6	3.9	2.5	8.1	5.8	1.5	3.2	8.6	6.9	2.2	7.8	4.7	9.8	22.8	5.16	1.10519
	Irp1-/-
Sham	0.4	0.4	0.4	0.3	1.5	1.3	0.5	0.4	0.5														0.633333	0.147196
UPEC	2.5	3.2	1.3	2.7	4.1	2.7	2.7	4.8	1.2	1.1													2.63	0.385588
	Irp2-/-
Sham	2.6	1.9	1.5	4.3	1.1	3.5																	2.48333	0.502273
UPEC	6.1	6	5.3	22.1	11.1	7.7	5.6	11.8	2.2														8.65556	1.94858
											Cxcl2
	WT
Sham	1.41	0.71	1	0.7	1.4	0.8	1.3	1	1.8	0.6													1.072	0.123844
UPEC	51.3	26	35.3	6.5	4	23.9	26.2	5	9.1	23.7	12.4	31.8											21.2667	4.15325
	Irp1-/-
Sham	0.2	0.3	1.3	2.2	0.4	0.4	0.2																0.714286	0.286546
UPEC	7.11	1.1	6.6	2.4	1.4	1.1	0.5																2.88714	1.04827
	Irp2-/-
Sham	1.5	3.4	1.1	1.5	2.1	0.7																	1.71667	0.386796
UPEC	53.31	5.9	40.1	2.7	3.5	2.4	10.8	16.9															16.9513	6.83161

## Sheet: suppl.Figure 1 B
	Flow Cytometry Data of untreated testis
		Leukocytes
		WT	Irp1-/-	Irp2-/-
	% of CD45+ cells in 200000 total live cells	0.36	0.45	0.7
		0.41	0.77	0.82
		0.77	0.78	0.57
		0.46	0.49	0.63
		0.57	0.72	0.55
		0.74	0.34	0.62
				0.41
	Mean	0.5517	0.5917	0.6143
	SEM	0.0704	0.07692	0.04825

[truncated: 11 more sheets: suppl.Figure 1 C, suppl.Figure 1 D, suppl.Figure 1 E, suppl.Figure 1 F, suppl.Figure 1 G, suppl. Figure 2B, suppl.Figure 2C, suppl.Figure 2D, suppl. Figure 3C, suppl.Figure 3D, suppl.Figure 4]
